# Supplementary material for: A workflow for low-cost automated image analysis of myxomycete spore numbers, size and shape
Source: PeerJ. 2021 Nov 16;9:e12471. doi: 10.7717/peerj.12471 (PMC8605758; doi:10.7717/peerj.12471)
Supplement: Supplemental Information 1 — Given are collection numbers (collection M. Schnittler) and the respective locality. S1a Spore measurements of single sporocarps. Shown are number of spores measured, mean diameter, standard variation (SD), and skewness of spore diameter distribution for 3–9 sporocarps from 51 strains of the myxomycete Physarum albescens. Type 1 spores have normal size, Type 2 spores are oversized. S1b Grand means of spore numbers. Shown are spore numbers for all sporocarps measured, diameter, standard variation (SD), skewness of the spore diameter distribution, and the mean absolute deviation between individual sporocarps for 51 strains of the myxomycetePhysarum albescens. Type 1 spores have normal size, Type 2 spores are oversized. S1c Measurements of selected sporocarps are shown in Fig. 5. Listed are the accession number, number of the individual sporocarp, number of spores measured, spore classification (1: normal sized, 2: oversized spores), the mean diameter ± ‘SD, and the parameters for the fitted gamma function of the shape. S1d Comparison between regions. Mean absolute deviation of spore size of all specimens of Physarum albescens used for automated spore analysis, grouped by regions. Type 2 spores were excluded. [file peerj-09-12471-s001.xlsx]

## Sheet: S1a
Supplement 1a: Spore measurements of single sporocarps. Shown are number of spores measured, mean diameter, standard variation (SD) and skewness of spore diameter distribution for 3-9 sporocarps from 51 strains of the myxomycete Physarum albescens. Type 1 spores have normal size, Type 2 spores are oversized.
Accession number	Collection location	Collection time	Sporocarp	Spore type	Number of spores	Diameter (µm)	SD (µm)	Skewness
LE296811	Khibines	2013	1-5	1	10534	12.222	0.385101	0.268072
LE296811	Khibines	2013	2-5	1	28991	12.0304	0.454316	-0.0379317
LE296811	Khibines	2013	3-5	1	23610	12.0072	0.306018	0.117058
LE296811	Khibines	2013	4-5	1	34263	12.2629	0.400625	0.287764
LE296811	Khibines	2013	5-5	1	29805	12.3796	0.36084	0.323717
LE297045	Khibines	2013	1-5	1	32194	11.3165	0.383275	0.227076
LE297045	Khibines	2013	2-5	1	39698	11.4895	0.484872	0.349936
LE297045	Khibines	2013	3-5	1	44054	11.4787	0.486276	0.432549
LE297045	Khibines	2013	4-5	1	34922	11.3232	0.53938	0.412732
LE297045	Khibines	2013	5-5	1	42325	11.4585	0.397844	0.0245327
LE297079	Khibines	2013	1-5	1	37827	12.733	0.495332	0.621207
LE297079	Khibines	2013	2-5	1	33104	12.2972	0.369691	-0.123662
LE297079	Khibines	2013	3-5	1	37535	12.1922	0.355834	-0.136469
LE297079	Khibines	2013	4-5	1	28469	12.2479	0.344704	-0.103612
LE297079	Khibines	2013	5-5	1	38625	12.4642	0.433081	0.0274107
LE297145	Khibines	2013	1-5	1	35962	12.3306	0.73918	0.211841
LE297145	Khibines	2013	2-5	1	37908	12.4308	0.601158	0.279732
LE297145	Khibines	2013	3-5	1	20127	12.2995	0.658101	0.421004
LE297145	Khibines	2013	4-5	1	33821	12.3675	0.61449	0.358625
LE297145	Khibines	2013	5-5	1	43672	12.3554	0.594094	0.343767
LE297151	Khibines	2013	1-5	1	18413	11.4093	0.373246	0.0806033
LE297151	Khibines	2013	2-5	1	19359	11.6883	0.360978	0.228962
LE297151	Khibines	2013	3-5	1	21724	11.4125	0.297952	-0.0104603
LE297151	Khibines	2013	4-5	1	22119	11.467	0.442986	0.0199889
LE297151	Khibines	2013	5-5	1	33091	11.2277	0.323625	0.117861
LE297166	Khibines	2013	1-5	1	27307	11.3061	0.41049	0.254196
LE297166	Khibines	2013	2-5	1	41365	11.262	0.414598	0.239655
LE297166	Khibines	2013	3-5	1	34891	11.2837	0.409953	0.167243
LE297166	Khibines	2013	4-5	1	36472	11.0805	0.394845	0.119174
LE297166	Khibines	2013	5-5	1	14463	11.2595	0.369414	0.115343
LE297178	Khibines	2013	1-5	1	49453	11.1844	0.520646	-0.126357
LE297178	Khibines	2013	2-5	1	26186	10.987	0.448259	0.00485007
LE297178	Khibines	2013	3-5	1	29686	11.0923	0.444832	-0.137248
LE297178	Khibines	2013	4-5	1	43661	11.1637	0.470912	-0.0659944
LE297178	Khibines	2013	5-5	1	43959	11.2914	0.468944	0.0999645
LE297180	Khibines	2013	1-5	1	21097	11.2555	0.369579	-0.199998
LE297180	Khibines	2013	2-5	1	32839	11.7795	0.409907	0.146202
LE297180	Khibines	2013	3-5	1	51096	11.4836	0.484163	0.0781941
LE297180	Khibines	2013	4-5	1	42261	11.8017	0.4422	0.0224884
LE297180	Khibines	2013	5-5	1	33564	11.5269	0.429567	0.143959
LE305818	Lapland R.	2015	1-5	1	22789	11.5156	0.404347	0.00784175
LE305818	Lapland R.	2015	2-5	1	25124	11.3307	0.390312	0.0335422
LE305818	Lapland R.	2015	3-5	1	37510	11.442	0.371884	-0.0370934
LE305818	Lapland R.	2015	4-5	1	38846	11.3793	0.362094	0.0462503
LE305818	Lapland R.	2015	5-5	1	36263	11.4674	0.367065	0.116338
LE305858	Lapland R.	2015	1-5	1	28162	10.2318	0.414991	0.0580245
LE305858	Lapland R.	2015	2-5	1	42651	10.0563	0.43491	0.229271
LE305858	Lapland R.	2015	3-5	1	37145	10.1208	0.502105	0.556981
LE305858	Lapland R.	2015	4-5	1	27857	10.4604	0.504317	0.321972
LE305858	Lapland R.	2015	5-5	1	28236	10.6852	0.482091	0.245367
LE305858	Lapland R.	2015	6-5	1	31056	9.9941	0.428464	0.118917
LE305883	Khibines	2015	1-5	1	35693	11.7527	0.370504	0.283932
LE305883	Khibines	2015	2-5	1	39849	11.6665	0.371574	0.208537
LE305883	Khibines	2015	3-5	1	37397	11.7427	0.326151	-0.00903702
LE305883	Khibines	2015	4-5	1	29788	11.9127	0.371499	0.115805
LE305883	Khibines	2015	5-5	1	25018	11.7072	0.342745	0.0579962
LE305890	Khibines	2015	1-5	1	34500	11.3957	0.329418	0.00670427
LE305890	Khibines	2015	2-5	1	12653	11.5091	0.341663	0.057288
LE305890	Khibines	2015	3-5	1	41094	11.237	0.331137	0.0490921
LE305890	Khibines	2015	4-5	1	53599	11.2869	0.345706	0.00676399
LE305890	Khibines	2015	5-5	1	35408	11.3675	0.414566	0.537503
Sc24890	Teberda	2010	1-5	1	16981	12.4884	0.341424	0.181149
Sc24890	Teberda	2010	2-5	1	39805	12.3487	0.32153	0.0518173
Sc24890	Teberda	2010	3-5	1	8992	11.946	0.339517	0.10741
Sc24890	Teberda	2010	4-5	1	14423	12.2435	0.33669	0.392102
Sc24890	Teberda	2010	5-5	1	27413	12.4454	0.374626	0.461415
Sc24902	Teberda	2010	1-5	1	35294	12.8282	0.532808	0.164144
Sc24902	Teberda	2010	1-5	2	429	15.7144	0.369379	-0.103313
Sc24902	Teberda	2010	2-5	1	14620	12.4601	0.525032	0.106331
Sc24902	Teberda	2010	2-5	2	1161	15.7394	0.683281	0.340528
Sc24902	Teberda	2010	3-5	1	18308	12.8646	0.54631	0.102309
Sc24902	Teberda	2010	3-5	2	408	15.8724	0.483417	-0.0333935
Sc24902	Teberda	2010	4-5	1	49727	12.8695	0.580723	0.124361
Sc24902	Teberda	2010	4-5	2	940	15.8244	0.427316	-0.0703795
Sc24902	Teberda	2010	5-5	1	24223	13.2465	0.867676	0.736384
Sc24987	Teberda	2010	1-5	1	41381	11.9423	0.370813	0.0946678
Sc24987	Teberda	2010	2-5	1	37065	11.9536	0.444824	0.133333
Sc24987	Teberda	2010	3-5	1	27271	12.0295	0.492835	0.180461
Sc24987	Teberda	2010	4-5	1	33945	11.9589	0.451812	0.136861
Sc24987	Teberda	2011	5-5	1	23382	11.9144	0.37902	-0.0646389
Sc29269	Rocky Mts	2016	1-5	1	24817	12.9089	0.598065	-0.134465
Sc29269	Rocky Mts	2016	2-5	1	25890	12.7029	0.564676	0.0194004
Sc29269	Rocky Mts	2016	3-5	1	25297	13.032	0.592361	-0.0350682
Sc29269	Rocky Mts	2016	4-5	1	41900	12.9009	0.591237	-0.0888341
Sc29269	Rocky Mts	2016	5-5	1	18026	12.7618	0.590265	-0.36538
Sc29276	Rocky Mts	2016	1-5	1	29592	13.4415	0.647811	0.668571
Sc29276	Rocky Mts	2016	2-5	1	31727	13.6068	0.635945	0.25139
Sc29276	Rocky Mts	2016	3-5	1	31721	13.5596	0.546566	0.0604612
Sc29276	Rocky Mts	2016	4-5	1	24214	13.578	0.551041	0.161176
Sc29276	Rocky Mts	2016	5-5	1	19779	13.8031	0.538506	-0.0507547
Sc29283	Rocky Mts	2016	1-5	1	35280	13.2292	0.619587	-0.180436
Sc29283	Rocky Mts	2016	2-5	1	36531	13.1327	0.59797	-0.115018
Sc29283	Rocky Mts	2016	3-5	1	20064	13.3525	0.700015	-0.0581179
Sc29283	Rocky Mts	2016	4-5	1	40973	13.3258	0.587111	-0.264818
Sc29283	Rocky Mts	2016	5-5	1	36968	13.0602	0.581581	-0.439903
Sc29284	Rocky Mts	2016	1-5	1	34592	13.0062	0.412269	-0.159368
Sc29284	Rocky Mts	2016	2-5	1	23268	13.3646	0.468184	-0.121806
Sc29284	Rocky Mts	2016	3-5	1	35273	13.3501	0.474457	-0.11722
Sc29284	Rocky Mts	2016	4-5	1	22052	13.1843	0.464473	-0.0644416
Sc29284	Rocky Mts	2016	5-5	1	26573	13.2535	0.443778	-0.0234824
Sc29286	Rocky Mts	2016	3-5	1	37658	13.2505	0.578425	-0.215497
Sc29286	Rocky Mts	2016	4-5	1	28909	13.2176	0.560015	-0.125025
Sc29286	Rocky Mts	2016	5-5	1	20618	13.1654	0.634218	-0.343539
Sc29295-2	Rocky Mts	2016	1-5	1	17096	11.7393	0.407006	-0.115171
Sc29295-2	Rocky Mts	2016	2-5	1	31522	11.6474	0.429999	-0.09371
Sc29295-2	Rocky Mts	2016	3-5	1	20281	11.6924	0.431133	0.3467
Sc29295-2	Rocky Mts	2016	4-5	1	21882	11.7953	0.382356	-0.0795299
Sc29295-2	Rocky Mts	2016	5-5	1	4835	11.5492	0.407692	-0.0931982
Sc29296	Rocky Mts	2016	1-5	1	1240	11.9385	0.476116	0.0814498
Sc29296	Rocky Mts	2016	2-5	1	6380	11.8745	0.46797	-0.132478
Sc29296	Rocky Mts	2016	3-5	1	1589	12.2168	0.552347	0.0106199
Sc29296	Rocky Mts	2016	4-5	1	4977	12.6662	0.58378	0.340829
Sc29296	Rocky Mts	2016	5-5	1	18687	11.7891	0.419358	0.130012
Sc29299	Rocky Mts	2016	1-5	1	21524	11.2894	0.318396	0.0396557
Sc29299	Rocky Mts	2016	2-5	1	16144	11.2137	0.326615	0.0150314
Sc29299	Rocky Mts	2016	3-5	1	33760	10.3049	0.411016	0.136041
Sc29299	Rocky Mts	2016	4-5	1	63346	10.1723	0.461243	0.0856255
Sc29299	Rocky Mts	2016	5-5	1	25412	11.2575	0.300011	-0.00397901
Sc29306	Rocky Mts	2016	1-5	1	41422	10.6683	0.364623	0.144258
Sc29306	Rocky Mts	2016	2-5	1	40934	10.8313	0.365968	0.195436
Sc29306	Rocky Mts	2016	3-5	1	30483	10.8366	0.373282	0.148096
Sc29306	Rocky Mts	2016	4-5	1	15264	10.5809	0.343709	-0.0535071
Sc29306	Rocky Mts	2016	5-5	1	37197	10.7745	0.370684	0.0252269
Sc29307	Rocky Mts	2016	1-5	1	56085	10.1235	0.314116	-0.0662147
Sc29307	Rocky Mts	2016	2-5	1	60977	10.075	0.336904	-0.0383768
Sc29307	Rocky Mts	2016	3-5	1	46613	10.2155	0.340384	-0.278884
Sc29307	Rocky Mts	2016	4-5	1	53938	10.0805	0.303839	-0.0412271
Sc29307	Rocky Mts	2016	5-5	1	46952	10.2387	0.339145	-0.109378
Sc29309	Rocky Mts	2016	1-5	1	28624	11.2441	0.416719	0.13081
Sc29309	Rocky Mts	2016	2-5	1	30093	11.3177	0.439308	0.145004
Sc29309	Rocky Mts	2016	3-5	1	4726	11.6655	0.477615	-0.199453
Sc29309	Rocky Mts	2016	4-5	1	50	11.996	0.637118	-0.261573
Sc29309	Rocky Mts	2016	5-5	1	128	11.6653	0.455547	0.134551
Sc29311	Rocky Mts	2016	1-5	1	8716	13.2528	0.626006	0.210285
Sc29311	Rocky Mts	2016	2-5	1	3045	13.1236	0.616598	0.369196
Sc29311	Rocky Mts	2016	3-5	1	7315	13.1787	0.548549	0.17343
Sc29311	Rocky Mts	2016	4-5	1	1928	13.2321	0.56356	0.225794
Sc29311	Rocky Mts	2016	5-5	1	6325	13.5329	0.885661	0.169465
Sc29313	Rocky Mts	2016	1-5	1	44815	10.28	0.327617	0.131323
Sc29313	Rocky Mts	2016	2-5	1	35226	10.4019	0.323394	0.0811579
Sc29313	Rocky Mts	2016	3-5	1	26705	10.323	0.313805	0.239927
Sc29313	Rocky Mts	2016	4-5	1	53001	10.3019	0.32795	0.197373
Sc29313	Rocky Mts	2016	5-5	1	46035	10.191	0.303975	0.170527
Sc29314	Rocky Mts	2016	1-5	1	43367	12.4522	0.782831	0.57382
Sc29314	Rocky Mts	2016	2-5	1	27729	12.2176	0.711828	0.597767
Sc29314	Rocky Mts	2016	3-5	1	25231	12.378	0.728715	0.572637
Sc29314	Rocky Mts	2016	4-5	1	25323	12.1217	0.729528	0.592965
Sc29314	Rocky Mts	2016	5-5	1	32397	12.3501	0.717234	0.498299
Sc29347	Rocky Mts	2016	1-5	1	27674	11.6204	0.329796	0.149052
Sc29347	Rocky Mts	2016	2-5	1	29678	11.5588	0.322398	0.131263
Sc29347	Rocky Mts	2016	4-5	1	23358	11.6472	0.336026	-0.014464
Sc29347	Rocky Mts	2016	5-5	1	21589	11.2874	0.325557	0.119632
Sc29349	Rocky Mts	2016	1-5	1	35482	11.4779	0.347579	0.148907
Sc29349	Rocky Mts	2016	2-5	1	30237	11.7442	0.370259	0.203873
Sc29349	Rocky Mts	2016	4-5	1	1678	11.2686	0.405861	0.360933
Sc29349	Rocky Mts	2016	5-5	1	33474	11.4989	0.348266	0.0822134
Sc29897	Kamchatka	2017	1-5	1	37767	11.8152	0.418811	-0.0139137
Sc29897	Kamchatka	2017	2-5	1	35772	11.7768	0.418661	-0.0614303
Sc29897	Kamchatka	2017	3-5	1	30698	11.823	0.443104	-0.0534536
Sc29897	Kamchatka	2017	4-5	1	31904	11.2675	0.479867	-0.249964
Sc29897	Kamchatka	2017	5-5	1	23649	11.4683	0.511067	0.222948
Sc29909-2	Kamchatka	2017	1-5	1	30034	12.4376	0.577958	0.542646
Sc29909-2	Kamchatka	2017	2-5	1	35689	12.3783	0.416902	-0.0164332
Sc29909-2	Kamchatka	2017	3-5	1	40634	12.5004	0.588066	0.575515
Sc29909-2	Kamchatka	2017	4-5	1	52407	12.2033	0.384534	0.080349
Sc29909-2	Kamchatka	2017	5-5	1	37198	12.2437	0.571731	0.55228
Sc29952-2	Kamchatka	2017	1-5	1	35059	11.6002	0.36883	0.257294
Sc29952-2	Kamchatka	2017	2-5	1	10639	11.3833	0.522248	-0.00201264
Sc29952-2	Kamchatka	2017	3-5	1	56715	11.6701	0.364518	0.124281
Sc29952-2	Kamchatka	2017	4-5	1	34731	11.7489	0.440726	0.170262
Sc29952-2	Kamchatka	2017	5-5	1	50903	11.5905	0.421693	0.121786
Sc29973-2	Kamchatka	2017	1-5	1	63210	11.6651	0.414645	0.171774
Sc29973-2	Kamchatka	2017	2-5	1	44361	11.9932	0.490791	0.58662
Sc29973-2	Kamchatka	2017	3-5	1	46921	11.7685	0.413615	0.309231
Sc29973-2	Kamchatka	2017	4-5	1	28440	12.1454	0.473301	0.601611
Sc29973-2	Kamchatka	2017	5-5	1	30673	11.6383	0.377814	0.177659
Sc29999	Kamchatka	2017	1-5	1	25389	11.215	0.373076	0.0698874
Sc29999	Kamchatka	2017	2-5	1	35351	10.6194	0.403002	-0.315146
Sc29999	Kamchatka	2017	3-5	1	44359	10.5165	0.374828	-0.231217
Sc29999	Kamchatka	2017	4-5	1	49442	10.8223	0.349792	-0.0471392
Sc29999	Kamchatka	2017	5-5	1	23820	10.839	0.334731	-0.214713
Sc30208	Sierra Nevada	2017	1-5	1	44955	11.0708	0.393719	0.58376
Sc30208	Sierra Nevada	2017	2-5	1	33229	11.0393	0.40018	0.567061
Sc30208	Sierra Nevada	2017	3-5	1	34730	10.9534	0.358808	0.241544
Sc30208	Sierra Nevada	2017	4-5	1	39240	10.8559	0.368124	0.394967
Sc30208	Sierra Nevada	2017	5-5	1	31162	10.9322	0.363893	0.16393
Sc30211	Sierra Nevada	2017	1-5	1	28873	12.9849	0.465672	0.239569
Sc30211	Sierra Nevada	2017	2-5	1	24546	12.9553	0.544117	0.561942
Sc30211	Sierra Nevada	2017	3-5	1	26590	13.0843	0.514654	0.305367
Sc30211	Sierra Nevada	2017	4-5	1	19976	12.9583	0.50665	0.236527
Sc30211	Sierra Nevada	2017	5-5	1	29749	13.1609	0.553692	0.560974
Sc30214	Sierra Nevada	2017	1-5	1	37835	11.388	0.465465	0.0273057
Sc30214	Sierra Nevada	2017	2-5	1	42979	10.8204	0.455438	-0.0775607
Sc30214	Sierra Nevada	2017	3-5	1	53150	11.4462	0.347535	0.106012
Sc30214	Sierra Nevada	2017	4-5	1	31576	11.5355	0.42031	0.00502699
Sc30214	Sierra Nevada	2017	5-5	1	42028	11.4434	0.356643	0.15708
Sc30215	Sierra Nevada	2017	2-5	1	29625	12.5623	0.512386	-0.324933
Sc30215	Sierra Nevada	2017	3-5	1	14429	12.5502	0.943433	-0.910249
Sc30215	Sierra Nevada	2017	5-5	1	38364	12.5887	0.649546	0.122338
Sc30215	Sierra Nevada	2017	6-5	1	20397	12.459	0.517721	-0.136082
Sc30215	Sierra Nevada	2017	7-5	1	23248	12.5216	0.514698	-0.165351
Sc30215	Sierra Nevada	2017	8-5	1	22818	12.5861	0.667833	-0.129828
Sc30225	Sierra Nevada	2017	1-5	1	32448	11.9603	0.458753	0.153309
Sc30225	Sierra Nevada	2017	2-5	1	21895	12.0066	0.498072	0.382188
Sc30225	Sierra Nevada	2017	3-5	1	35393	11.7483	0.415874	-0.135142
Sc30225	Sierra Nevada	2017	4-5	1	36755	11.8938	0.424867	0.0295386
Sc30225	Sierra Nevada	2017	5-5	1	31731	11.6906	0.429264	-0.000896727
Sc30234	Sierra Nevada	2017	1-5	1	29562	12.3504	0.420013	0.39252
Sc30234	Sierra Nevada	2017	2-5	1	39986	12.1195	0.361301	0.141215
Sc30234	Sierra Nevada	2017	3-5	1	35991	12.2039	0.355547	0.164213
Sc30234	Sierra Nevada	2017	4-5	1	12172	12.3279	0.468598	0.566176
Sc30234	Sierra Nevada	2017	5-5	1	18843	12.5628	0.353061	0.0983667
Sc30234	Sierra Nevada	2017	6-5	1	30420	12.2341	0.388079	0.107126
Sc30235	Sierra Nevada	2017	1-5	1	29890	11.4692	0.398821	0.274562
Sc30235	Sierra Nevada	2017	2-5	1	32979	11.4021	0.372818	-0.0133915
Sc30235	Sierra Nevada	2017	3-5	1	18958	11.5914	0.412473	0.127355
Sc30235	Sierra Nevada	2017	4-5	1	13310	11.5028	0.421452	0.147846
Sc30235	Sierra Nevada	2017	5-5	1	81646	11.4805	0.417267	0.0830978
Sc30242	Sierra Nevada	2017	1-5	1	28204	11.5289	0.337612	0.220242
Sc30242	Sierra Nevada	2017	2-5	1	58143	11.0947	0.305289	-0.0314818
Sc30242	Sierra Nevada	2017	3-5	1	30838	11.229	0.326755	0.059874
Sc30242	Sierra Nevada	2017	4-5	1	45498	11.0389	0.345994	0.172889
Sc30242	Sierra Nevada	2017	5-5	1	34825	11.087	0.323806	0.0710391
Sc30244	Sierra Nevada	2017	1-5	1	2831	12.4423	0.455194	-0.196765
Sc30244	Sierra Nevada	2017	2-5	1	14163	11.9522	0.420255	-0.183256
Sc30244	Sierra Nevada	2017	3-5	1	32149	11.8235	0.455691	-3.278
Sc30244	Sierra Nevada	2017	4-5	1	1436	12.3739	0.533272	-0.313831
Sc30244	Sierra Nevada	2017	5-5	1	17694	11.6496	0.709337	-3.61919
Sc30249	Sierra Nevada	2017	1-5	1	14555	12.3029	0.543272	0.0120045
Sc30249	Sierra Nevada	2017	2-5	1	40225	12.2985	0.476315	0.116735
Sc30249	Sierra Nevada	2017	3-5	1	29756	12.3288	0.517711	0.0827159
Sc30249	Sierra Nevada	2017	4-5	1	28345	12.2979	0.53512	-0.14454
Sc30249	Sierra Nevada	2017	5-5	1	22736	12.3755	0.485112	0.0987072
Sc30261	Sierra Nevada	2017	1-5	1	36718	11.8232	0.372197	0.0838733
Sc30261	Sierra Nevada	2017	2-5	1	40926	11.9243	0.392548	0.0798025
Sc30261	Sierra Nevada	2017	3-5	1	34338	11.7242	0.368234	0.1403
Sc30261	Sierra Nevada	2017	4-5	1	35601	11.8918	0.374078	0.143133
Sc30261	Sierra Nevada	2017	5-5	1	40608	11.4739	0.377636	0.0211244
Sc30264	Sierra Nevada	2017	1-5	1	42631	10.7605	0.312366	-0.110817
Sc30264	Sierra Nevada	2017	2-5	1	47366	10.6849	0.318277	-0.0608754
Sc30264	Sierra Nevada	2017	3-5	1	26317	10.8671	0.303973	-0.111588
Sc30264	Sierra Nevada	2017	4-5	1	54458	10.6456	0.309223	-0.0717786
Sc30264	Sierra Nevada	2017	5-5	1	34241	10.7891	0.363074	0.224514
Sc30284	Sierra Nevada	2017	1-5	1	24679	13.0221	0.360754	0.179222
Sc30284	Sierra Nevada	2017	2-5	1	34440	12.9552	0.354913	0.170003
Sc30284	Sierra Nevada	2017	3-5	1	19409	12.6825	0.348797	0.150706
Sc30284	Sierra Nevada	2017	4-5	1	28603	12.977	0.478587	0.115247
Sc30284	Sierra Nevada	2017	5-5	1	29699	12.7059	0.396267	0.192694
Sc30289	Sierra Nevada	2017	1-5	1	22982	13.1466	0.436147	0.20185
Sc30289	Sierra Nevada	2017	2-5	1	24864	13.176	0.370352	0.0304865
Sc30289	Sierra Nevada	2017	3-5	1	29748	12.4906	0.342714	0.257402
Sc30289	Sierra Nevada	2017	4-5	1	35258	12.4882	0.351916	0.0983499
Sc30289	Sierra Nevada	2017	5-5	1	14202	15.0732	0.777333	0.153857

## Sheet: S1b
Supplement 1b: Grand means of spore numbers. Shown are spore numbers for all sporocarps measured, diameter, standard variation (SD), skewness of the spore diameter distribution, and the mean absolute deviation between individual sporocarps for 51 strains of the myxomycete Physarum albescens. Type 1 spores have normal size, Type 2 spores are oversized.
Accession number	Collection location	Collection time	Spore type	Number of spores	Diameter (µm)	SD (µm)	Skewness	Mean absolute deviation (µm)
LE296811	Khibines	2013	1	127203	12.1864	0.415175	0.0986594	0.129277
LE297045	Khibines	2013	1	193193	11.4213	0.468561	0.323687	0.0747314
LE297079	Khibines	2013	1	175560	12.3974	0.453879	0.509575	0.169359
LE297145	Khibines	2013	1	171490	12.3627	0.641376	0.284357	0.033895
LE297151	Khibines	2013	1	114706	11.4157	0.390466	0.195104	0.109343
LE297166	Khibines	2013	1	154498	11.2316	0.413086	0.184748	0.0631616
LE297178	Khibines	2013	1	192945	11.1631	0.486124	-0.0258973	0.0832827
LE297180	Khibines	2013	1	180857	11.5931	0.475991	0.0471632	0.176912
LE305818	Lapland R.	2015	1	160532	11.4256	0.38087	0.040103	0.0576033
LE305858	Lapland R.	2015	1	195107	10.2327	0.518321	0.376613	0.209814
LE305883	Khibines	2015	1	167745	11.7516	0.366588	0.164856	0.062521
LE305890	Khibines	2015	1	177254	11.3285	0.362378	0.209354	0.0778306
Sc24890	Teberda	2010	1	107614	12.3476	0.371086	0.14584	0.159736
Sc24902	Teberda	2010	1	142172	12.8807	0.65209	0.68174	0.167712
Sc24902	Teberda	2010	2	2938	15.7814	0.546022	0.178542	0.0607596
Sc24987	Teberda	2011	1	163044	11.9589	0.429879	0.16452	0.0279014
Sc29269	Rocky Mts	2016	1	135930	12.8706	0.598001	-0.0867563	0.103167
Sc29276	Rocky Mts	2016	1	137033	13.5834	0.600407	0.234674	0.0857079
Sc29283	Rocky Mts	2016	1	169816	13.2095	0.619065	-0.171088	0.098881
Sc29284	Rocky Mts	2016	1	141758	13.2247	0.472354	-0.0261918	0.109187
Sc29286	Rocky Mts	2016	1	87185	13.2195	0.587132	-0.240108	0.0304805
Sc29295-2	Rocky Mts	2016	1	95616	11.7023	0.419859	-0.0237497	0.0691463
Sc29296	Rocky Mts	2016	1	32873	11.9648	0.560408	0.671198	0.275594
Sc29299	Rocky Mts	2016	1	160186	10.6275	0.647076	-0.0600968	0.487149
Sc29306	Rocky Mts	2016	1	165300	10.7555	0.376087	0.118412	0.0909832
Sc29307	Rocky Mts	2016	1	264565	10.1402	0.333478	-0.066427	0.0643575
Sc29309	Rocky Mts	2016	1	63621	11.3116	0.446179	0.189311	0.237472
Sc29311	Rocky Mts	2016	1	27329	13.2819	0.68734	0.443735	0.10755
Sc29313	Rocky Mts	2016	1	205782	10.2922	0.327043	0.173089	0.0512383
Sc29314	Rocky Mts	2016	1	154047	12.322	0.748579	0.567831	0.107398
Sc29347	Rocky Mts	2016	1	102299	11.5384	0.354494	0.0278928	0.120539
Sc29349	Rocky Mts	2016	1	100871	11.5612	0.376521	0.187364	0.124134
Sc29897	Kamchatka	2017	1	159790	11.6474	0.502929	-0.232778	0.209811
Sc29909-2	Kamchatka	2017	1	195962	12.3404	0.519582	0.568731	0.103335
Sc29952-2	Kamchatka	2017	1	188047	11.6338	0.414716	0.071076	0.0893699
Sc29973-2	Kamchatka	2017	1	213605	11.816	0.470675	0.512959	0.181757
Sc29999	Kamchatka	2017	1	178361	10.7642	0.4311	-0.0415391	0.187595
Sc30208	Sierra Nevada	2017	1	183316	10.9733	0.386499	0.438962	0.0677858
Sc30211	Sierra Nevada	2017	1	129734	13.0359	0.524577	0.429313	0.0750953
Sc30214	Sierra Nevada	2017	1	207568	11.319	0.482444	-0.345088	0.202532
Sc30215	Sierra Nevada	2017	1	148881	12.551	0.628908	-0.317853	0.0362334
Sc30225	Sierra Nevada	2017	1	158222	11.8497	0.456941	0.149742	0.112348
Sc30234	Sierra Nevada	2017	1	166974	12.2647	0.406054	0.285232	0.113913
Sc30235	Sierra Nevada	2017	1	176783	11.4775	0.409102	0.129902	0.046301
Sc30242	Sierra Nevada	2017	1	197508	11.1635	0.363573	0.221797	0.146598
Sc30244	Sierra Nevada	2017	1	68273	11.8424	0.55906	-2.969	0.287827
Sc30249	Sierra Nevada	2017	1	135617	12.3184	0.507813	0.0242336	0.0251504
Sc30261	Sierra Nevada	2017	1	188191	11.7647	0.412715	0.0262233	0.134752
Sc30264	Sierra Nevada	2017	1	205013	10.731	0.329426	0.0164343	0.0673682
Sc30284	Sierra Nevada	2017	1	136830	12.879	0.416581	0.162223	0.139482
Sc30289	Sierra Nevada	2017	1	127054	13.0314	0.901943	1.66613	0.719319

## Sheet: S1c
Supplement 1c: Measurements of selected sporocarps shown in Figure 5. Listed are the accession number, number of the individual sporocarp, number of spores measured, spore classification (1: normal sized, 2: oversized spores), the mean diameter ± SD, and the parameters for the fitted gamma function of the shape.
Accession number	Sporocarp	Spore type	Number of spores	Diameter (µm)	SD (µm)	Skewness	Gamma-function
							shape	rate
Sc29313	1-5	1	44796	10.28	0.33	0.25	256.16	0.044
Sc29313	2-5	1	35209	10.4	0.32	0.21	270.01	0.045
Sc29313	3-5	1	26692	10.32	0.31	0.33	277.08	0.047
Sc29313	4-5	1	52984	10.3	0.33	0.3	250.04	0.043
Sc29313	5-5	1	46008	10.19	0.3	0.27	288.82	0.051
Sc29276	1-5	1	29569	13.44	0.65	0.84	119.42	0.012
Sc29276	2-5	1	31731	13.61	0.64	0.41	120.86	0.012
Sc29276	3-5	1	31710	13.56	0.55	0.19	158.39	0.016
Sc29276	4-5	1	24201	13.58	0.55	0.3	154.3	0.015
Sc29276	5-5	1	19775	13.8	0.54	0.08	174.5	0.017
Sc29299	1-5	1	21519	11.29	0.32	0.12	317.24	0.046
Sc29299	2-5	1	16141	11.21	0.33	0.11	295.06	0.043
Sc29299	3-5	1	33735	10.3	0.41	0.26	161.96	0.028
Sc29299	4-5	1	63326	10.17	0.46	0.23	123.6	0.022
Sc29299	5-5	1	25397	11.26	0.3	0.09	359.87	0.052
Sc24902	1-5	1	35751	12.87	0.62	1.72	135.28	0.015
Sc24902	2-5	1	14579	12.46	0.52	0.25	149.34	0.018
Sc24902	2-5	2	1092	15.6	0.59	-0.02	167.43	0.013
Sc24902	3-5	1	18264	12.86	0.54	0.19	143.38	0.016
Sc24902	3-5	2	451	15.82	0.55	-0.05	194.02	0.014
Sc24902	4-5	1	49731	12.87	0.58	0.29	126.92	0.014
Sc24902	4-5	2	991	15.88	0.46	0.04	273.23	0.02
Sc24902	5-5	1	24244	13.25	0.87	1.12	68.72	0.007

## Sheet: S1d
Supplement 1d: Comparison between regions. Mean absolute deviation of spore size of all specimens of Physarum albescens used for automated spore analysis, grouped by regions. Type 2 spores were excluded.
Collection location	Spore type	Numbers of spores	Mean diameter (µm)	Standard deviation (µm)	Skewness	Mean absolute deviation (µm)
Kamchatka	1	935 765	11.66	0.69	-0.019	0.353
Khibines	1	1 655 451	11.675	0.64	0.46	0.392
Lapland Reserve	1	355 639	10.771	0.752	-0.092	0.596
Rocky Mts	1	2 044 211	11.741	1.336	0.217	0.986
Sierra Nevada	1	2 229 964	11.834	0.882	0.524	0.632
Teberda	1	412 830	12.378	0.642	0.806	0.323
