# Supplementary material for: A workflow for low-cost automated image analysis of myxomycete spore numbers, size and shape
Source: PeerJ. 2021 Nov 16;9:e12471. doi: 10.7717/peerj.12471 (PMC8605758; doi:10.7717/peerj.12471)
Supplement: Supplemental Information 2 [file peerj-09-12471-s002.xlsx]

## Sheet: Tabelle1
Supplement 2
Bill of Material - Vibration device
	Quantity	Name	Detail	Source	Price (USD)
	1	resonance speaker	source of vibration, Impedance: 4 Ohm, Max Power: 25 Watts	https://www.aliexpress.com/item/32846337030.html?albpd=de32846337030&acnt=494-037-6276&aff_platform=aaf&albpg=743612850714&netw=u&albcp=1705854617&sk=UneMJZVf&trgt=743612850714&terminal_id=916ed32bd0bd43bb834bc9c882931027&tmLog=new_Detail&needSmbHouyi=false&albbt=Google_7_shopping&src=google&crea=de32846337030&aff_fcid=8596bd8373bd40cf8e1cdb8844e3bc53-1624128424318-00331-UneMJZVf&gclid=CjwKCAjwq7…	15.39
	1	LP-V3S Lepy	amplifier with 12V, 3A adapter	https://www.aliexpress.com/item/32769702039.html?spm=a2g0o.productlist.0.0.fd02373cIU3Lp8&algo_pvid=ca0546fd-cf08-4a18-b0ad-c905c670f1a3&algo_exp_id=ca0546fd-cf08-4a18-b0ad-c905c670f1a3-0	25.58
	1	18 awg silicone wire	wire, to connect resonance speaker with amplifier	https://www.aliexpress.com/item/32886653513.html?spm=a2g0o.productlist.0.0.397d3f1d5x52A7&aem_p4p_detail=2021061912002512829953012754800018188883	6.63
	1	Preparation needle straight	transfers vibration to the micoscope slide	https://www.veldshop.nl/en/preparation-needle-straight.html	2.51
	1	AUX-wire	3.5mm Stereo Audio Cable Extension Male to Male	https://www.amazon.com/-/de/dp/B09128NCXX/ref=sr_1_3?_encoding=UTF8&c=ts&dchild=1&keywords=Audio%2BCables&qid=1624547124&s=aht&sr=1-3&ts_id=597566&th=1	4.59
				Total:	54.7
